# Supplementary material for: Bacterial Adaptive Memory in Methicillin-Resistant Staphylococcus aureus from Endotracheal Tubes
Source: Pathogens. 2024 Feb 5;13(2):144. doi: 10.3390/pathogens13020144 (PMC10892081; doi:10.3390/pathogens13020144)
Supplement: Supplementary file 1 [file pathogens-13-00144-s001.zip]

Archive with 1 entries (1 files):
- pathogens-2807131-supplementary.pdf
